# Supplementary material for: Therapeutic neutralizing monoclonal antibody administration protects against lethal yellow fever virus infection
Source: Sci Transl Med. Author manuscript; Available in PMC 2023 Oct 31. (PMC10617428; doi:10.1126/scitranslmed.ade5795)
Supplement: Data file S1 [file NIHMS1909437-supplement-Data_file_S1.xlsx]

## Sheet: Fig 1A
	Log10 antibody concentration [μg/mL]	MBL-YFV-01			MBL-YFV-02			MBL-YFV-03			MBL-YFV-04			MBL-YFV-05			MBL-YFV-19			MBL-YFV-36			MBL-YFV-06			MBL-YFV-07			MBL-YFV-08			MBL-YFV-09			MBL-YFV-32			MBL-YFV-10			MBL-YFV-11			MBL-YFV-12			MBL-YFV-13
	0.30103																100	97.8	100	100	95.1	100	100	97.6	98.3	100	97.6	94.8	100	100	100	97.8	95.7	100
	-0.39794																96.3	97.9	94.2	83.7	92.5	91.7	93	100	95.8	86	97.5	95.8	100	100	100	97.7	88.9	97.7
	-1.09691																88.4	80	90.2	47.6	35.1	43.2	90.5	89.2	90.9	71.4	67.6	68.2	90.6	100	100	84.4	88.2	93.2
	-1.79588																47.7	56.8	61.8	7.1	25	23.1	40.5	71.2	48.7	35.7	61.5	41	81	84.2	91.3	90.5	84.2	84.8
	-2.49485																42.9	28.6	35.2	-5.4	-58.3	29.2	0	-41.7	43.8	18.9	-45.8	29.2	-12.1	20.7	49	57.6	24.1	75.5
	-3.19382																0	-9.5	13.3	20.5	-36.7	-20	22.7	-20	20	13.6	-40	-11.4	-33.3	20.5	25.7	3.3	25	8.6
	-3.88606																-17.9	-12.5	22.7	-8.9	19	20	-11.1	-11.9	16	6.7	-2.4	-4	-26.5	23.3	35.9	-20.6	2.3	-2.6
	1.60206																																		100	100	100
	0.90309																																		97.9	100	100
	0.20412																																		88.9	88.1	97.2
	-0.49485																																		89.5	90.9	75.9
	-1.19382																																		63.9	71.4	51.4
	-1.88606																																		37.3	63	16.1
	-2.52288																																		-20.6	13.2	-33.3
	1							100	100	100																												98.3	97.8	100	100	100	100	100	100	100	100	100	100
	0.30103							100	100	100																												98.3	98.2	96.1	100	100	100	100	100	99.6	100	100	100
	-0.39794							100	100	100																												85.6	87.1	86.7	98.6	97.6	99.6	96.8	92.3	97	100	100	100
	-1.09691							100	100	98.5																												60.3	52.9	57.2	96.3	93.8	94.8	69.2	64.4	74.7	96.1	97.5	96.5
	-1.79588							81.1	92.9	88.6																												13.2	18.6	24.3	61.8	56.4	66.9	20.3	11.3	16.3	65.2	68	55.1
	-2.49485							34	41.5	67.6																												-5.4	-14.4	6.9	7.9	9.4	15.2	-9.9	-7.9	14.3	16.5	31.8	26.6
	-3.19382							-17.6	15.1	12.3																												-2.8	2.5	10.9	8.4	2.5	4.8	-0.9	-5.9	3.5	3.3	3	14.6
	0.39794	100	100	100
	-0.30103	97.5	100	100
	-1	98.2	95.6	97.8
	-1.69897	84.6	91.5	92.5
	-2.39794	75	71.2	70
	-3.09691	35.4	35.9	54.1
	-3.79588	16.4	-7.3	33.9
	0.30103
	-0.39794
	-1.09691
	-1.79588
	-2.49485
	-3.19382
	-3.88606
	0				100	100	100				94.4	100	100	100	90.5	95.7
	-0.77815				100	100	100				93.8	88.2	95.1	93.3	87.2	87.2
	-1.5563				100	100	100				55.4	33.9	53.3	39.1	53.3	-3.2
	-2.33442				97.6	98.4	96.5				29.9	-13.5	10.7	-52.4	-20.5	6
	-3.11238				35.6	46.8	52.5				-5.1	21.3	-8.9	-5.9	-20	-27.1
	-3.88941				2	25	18.3				-17.9	-11.3	3.1	-42.6	11.1	-28.6
	-4.67778				19.1	21.3	31.3				14.3	-15.2	8.1	-5.8	13.7	30.6
	-5.39794				-24	-7.9	17.5				-5.7	28.6	25	-31.9	5	9.7
[truncated: 21 more columns]

## Sheet: Fig 1B
		MBL-YFV-01			MBL-YFV-02			MBL-YFV-03			MBL-YFV-04			MBL-YFV-05
	Log10 antibody concentration [μg/mL]	Mean	Standard deviation	N	Mean	Standard deviation	N	Mean	Standard deviation	N	Mean	Standard deviation	N	Mean	Standard deviation	N
	-0.60206	100	0	3	90	5	3	96.6667	5.7735	3	6.66667	31.7543	3	56.6667	23.6291	3
	-1.0792	95	5	3	95	5	3	76.6667	5.7735	3	6.66667	20.2073	3	25	17.3205	3
	-1.55627	56.6667	16.0728	3	81.6667	7.63763	3	40	26.4575	3	0	0	3	20	5	3
	-2.03339	26.6667	5.7735	3	40	25	3	0	0	3	0	0	3	0	0	3
	-2.51004	0	0	3	0	0	3	0	0	3	0	0	3
	-3.46852	0	0	3	0	0	3	0	0	3	0	0	3	0	0	3

## Sheet: Fig 2A
	Day of hamster death	MBL-YFV-01	MBL-YFV-02	Isotype control
	21		0
	21		0
	21		0
	21		0
	21		0
	21		0
	21		0
	21		0
	21		0
	21	0
	21	0
	21	0
	21	0
	21	0
	11	1
	21	0
	21	0
	21	0
	21	0
	21			0
	7			1
	9			1
	7			1
	7			1
	21			0
	7			1
	21			0
	6			1
	7			1
	9			1
	6			1
	9			1
	7			1
	21			0

## Sheet: Fig 2B
	Day 4 post-infection	Log10 CCID50			Day 6 post-infection	Log10 CCID50
	MBL-YFV-01	MBL-YFV-02	Isotype Control		MBL-YFV-01	MBL-YFV-02	Isotype Control
	1.67	1.67	6.5		1.67	1.67	6
	1.67	1.67	7.5		1.67	1.67	4.5
	1.67	1.67	7		1.67	1.67	5.33
	1.67	1.67	6.5		1.67	1.67	5.5
	1.67	1.67	7		1.67	1.67	4.5
	1.67	1.67	1.67		1.67	1.67	1.67
	1.67	1.67	8		1.67	1.67	3.5
	1.67	1.67	1.67		1.67	1.67	1.67
	1.67	1.67	7.5		1.67	1.67	2.5
	1.67	1.67	7.5			1.67	2.5
			7				1.67
			7				3
			1.67				1.67
			5
			5.5

## Sheet: Fig 2C
		Mean weight change [%]
	Days post-virus infection	MBL-YFV-01											MBL-YFV-02										Isotype Control
	0	0	0	0	0	0	0	0	0	0	0		0	0	0	0	0	0	0	0	0		0	0	0	0	0	0	0	0	0	0	0	0	0	0	0
	3	-3.4	1.9	2.7	5.1	2.8	8.9	4.3	8.4	6.9	6.2		-0.9	-1.9	0	-0.9	-4.4	-1.7	-4.2	-0.8	-0.9		5.7	12.8	5.2	7.1	6.5	9.6	7.6	10.1	8.3	6.5	4.6	5.9	2.7	8.2	1.7
	4	6.9	9.3	8	10.3	5.5	12.2	6	9.3	6	7.1		3.7	4.8	7.6	4.5	4.4	5	2.5	3.3	5.6		8.5	13.8	7	10.6	11.2	11.4	9.2	11	11	9.7	6.5	7.6	5.4	9	4.2
	5	10.3	9.3	9.8	8.5	9.2	13.8	6	6.5	7.8	8		4.6	7.6	9.2	7.2	6.1	8.3	0	6.7	7.5		-3.8	4.6	-1.7	4.4	-0.9	13.2	-1.7	10.1	1.8	0.8	-1.9	1.7	7.1	3.3	4.2
	6	7.8	12	12.5	14.5	10.1	13.8	5.1	5.6	4.3	8		4.6	6.7	5.9	8.1	5.3	10.8	-3.4	6.7	5.6		-7.5	0.9	-3.5	-3.5	-3.7	14	-6.7	10.1		-5.6	-5.6		6.3	-3.3	-2.5
	7	9.5	15.7	16.1	17.1	10.1	17.1	11.1	8.4	0	10.6		4.6	14.3	0	9	8.8	10.8	-0.8	7.5	3.7		-10.4		-8.7			9.6		11.9			-9.3		1.8		-6.7
	8	10.3	14.8	16.1	17.1	10.1	17.9	13.7	13.1	6	15.9		6.5	16.2	6.7	14.4	9.6	13.3	3.4	10	7.5		-12.3		-15.7			7		14.7			-14.8		0		-8.3
	9	11.2	16.7	17	17.9	12.8	13.8	12	13.1	8.6	15		7.4	17.1	10.1	15.3	10.5	16.7	5.1	13.3	11.2		-13.2					13.2		13.8							-6.7
	10	12.9	19.4	19.6	22.2	18.3	6.5	13.7	15.9	10.3	15		11.1	20	9.2	15.3	11.4	16.7	4.2	12.5	12.1		-14.2					15.8		15.6							-7.5
	11	13.8	24.1	23.2	25.6	17.4		18.8	19.6	12.9	18.6		12	23.8	13.4	17.1	14	18.3	7.6	15	13.1		-22.6					15.8		21.1							-5.8
	12	16.4	24.1	25	24.8	18.3		20.5	20.6	16.4	23.9		11.1	26.7	16.8	20.7	16.7	20.8	12.7	16.7	17.8		-28.3					15.8		22							-0.8
	13	21.6	24.1	25	24.8	20.2		21.4	21.5	19	23		13.9	27.6	20.2	23.4	17.5	24.2	14.4	21.7	20.6		-26.4					21.1		20.2							2.5
	14	20.7	25.9	27.7	28.2	22		22.2	23.4	19	23		17.6	31.4	21	24.3	17.5	24.2	11	20	20.6		-25.5					24.6		20.2							5
	15	22.4	28.7	33	30.8	24.8		26.5	27.1	20.7	24.8		18.5	31.4	21	27	21.1	24.2	13.6	21.7	21.5		-22.6					25.4		23.9							5.8
	16	25.9	29.6	34.8	30.8	24.8		26.5	28	25	31		18.5	38.1	21.8	26.1	22.8	26.7	16.9	23.3	24.3		-19.8					27.2		25.7							6.7
	17	29.3	28.7	33.9	29.1	26.6		28.2	27.1	28.4	30.1		20.4	39	25.2	28.8	24.6	30	18.6	26.7	26.2		-17.9					28.9		22.9							8.3
	18	31	32.4	35.7	38.5	33		27.4	30.8	27.6	33.6		25.9	40	26.9	28.8	23.7	28.3	17.8	25.8	26.2		-17					31.6		22							9.2

## Sheet: Fig 2D
	Day 6 post-infection	ALT [IU/L]
	MBL-YFV-01	MBL-YFV-02	Isotype Control	Normal Controls
	112	128	258	77
	85	90	176	81
	91	81	345	81
	98	133	124	83
	113	90	444
	102	93	98
	93	91	378
	87	115	183
	85	87	88
			244
			155

## Sheet: Fig 3A
	Human IgG [μg/mL]	Animal
	Day post-YFV challenge	RM 9	RM 5	RM 10	RM 1	RM 2	RM 6	RM 7	RM 3	RM 4	RM 8
	0	1.01	1	1.01	1	1	1	1	1	1	1
	2	1.01	1.4	1.01	1	1	1	1	1	1	1
	3	1.01	675.2	1.01	133.3	184.1	372.4	324.3	305.4	540.5	412.1
	7	1.01	310.8	1.01	42.2	123.7	274.2	96	104.2	134.6	161.9
	21	1.01	76	1.01	4.1	3.3	32.5	36.3	32.4	30.6	16.3

## Sheet: Fig 3B
			Treatment
		Day of RM euthanasia	MBL-YFV-01	MBL-YFV-02	Isotype control
		21	0
		21	0
		21	0
		21	0
		21		0
		21		0
		21		0
		21		0
		5			1
		5			1
		10			0
		5			1
		4			1
		5			1
		4			1
		5			1

## Sheet: Fig 3C
	YFV RNA [copies/mL]	Animal
	Days post-YFV challenge	RM9		RM 5		RM 10		RM 1		RM 2		RM 6		RM 7		RM 3		RM 4		RM 8		Historical 1		Historical 2		Historical 3		Historical 4		Historical 5		Historical 6
	0	1000	1000	1000	1000	1000	1000	1000	1000	1000	1000	1000	1000	1000	1000	1000	1000	1000	1000	1000	1000	1000		1000		1000		1000		1000		1000
	2	1000	1000	1000	1000	1000	1000	1000	1000	1000	1000	1000	1000	1000	1000	1000	1000	1000	1000	9319.2	13519.5
	3	132032	241644	1000	1000	137793	226895	1000	1000	1000	1000	1000	1000	1000	1000	1000	1000	1000	1000	1000	1000	1000		3100		417000		32000		133000		96700
	4	79088750	8.01962e+07	1000	1000	212000000	200000000	1000	1000	1000	1000	1000	1000	1000	1000	1000	1000	1000	1000	1000	1000	8100		180000000		19200000000		143000000		5860000000		1440000000
	5	57188755000	55788640000	1000	1000	129793700000	131466630000	1000	1000	1000	1000	1000	1000	1000	1000	1000	1000	1000	1000	1000	1000	15000		150000000000				28800000000				62000000000
	6			1000	1000			1000	1000	1000	1000	1000	1000	1000	1000	1000	1000	1000	1000	1000	1000	15000
	7			1000	1000			1000	1000	1000	1000	1000	1000	1000	1000	1000	1000	1000	1000	1000	1000	1000
	10			1000	1000			1000	1820	1000	1000	1000	1000	1000	1000	1000	1000	1000	1000	1000	1000	1000
	14			1000	1000			1000	1000	1437.62	1000	1000	1000	1000	1000	1000	1000	1000	1000	1000	1000
	20													1000	1000					1000	1000
	21			1000	1000			1000	1000	1000	1000	1000	1000			1000	1000	1000	1000

## Sheet: Fig 3D
	ALT [IU/L]	Animal
	Days post-YFV challenge	RM 2	RM 4	RM 5	RM 6	RM 9	RM 10	RM 1	RM 7	RM 3	RM 8	Historical 1	Historical 2	Historical 3	Historical 4	Historical 5	Historical 6
	0	27	26	34	41	23	31	25	23	19	35	77	38	24	43	35	38
	2	31	32	38	49	34	37	37	36	24	42
	3	60	63	61	103	44	44	49	57	32	79	74	47	27	48	43	34
	4	56	56	65	93	47	52	60	56	33	75	87	50	34	50	75	46
	4.5													214		328
	5	49	47	62	92	46	692	54	51	32	60	80	459		641
	5.5					70							5650		3230		9280
	6	48	42	58	82			50	48	31	61	74
	7	42	37	50	81			50	47	30	52	122
	10	30	26	31	50			37	37	24	40	52
	14	21	22	31	60			28	26	20	26
	21	21	14	28	60			26	26	21	20

[truncated: 1 more sheets: Fig 3E]
